# Supplementary material for: The Effectiveness and Cost of an Intervention to Increase the Provision of Preventive Care in Community Mental Health Services: Protocol for a Cluster-Randomized Controlled Trial
Source: Int J Environ Res Public Health. 2022 Mar 7;19(5):3119. doi: 10.3390/ijerph19053119 (PMC8910711; doi:10.3390/ijerph19053119)
Supplement: Supplementary file 1 [file ijerph-19-03119-s001.zip]

Archive with 1 entries (1 files):
- ijerph-1570672-supplementary.pdf
